# Supplementary material for: Experiences of participants in ETEC controlled human infection model studies
Source: PLoS One. 2025 Dec 22;20(12):e0339179. doi: 10.1371/journal.pone.0339179 (PMC12721547; doi:10.1371/journal.pone.0339179)
Supplement: S1 File — (XLSX) [file pone.0339179.s002.xlsx]

## Sheet: Data_ETEC
ID	Best aspect	Worst aspect	Risk before	Risk after	Number of studies	Likert
						I enjoyed participating	I wanted to participate	I'm glad I joined the study	I would do this kind of study again	I made a significant contribution to science or medicine	there were benefits other than pay	The amount I was paid was fair	Benefits outweighed risks	Being in the study helped me learn some things about myself	I'm sorry I joined study	There were too many side effects and problems to think about ever doing this again
1	14	14	2	2	2	2	2	2	2	2	2	2	5	2	4	4
2	1	14	1	1	2	1	1	1	1	1	1	3	3	1	5	5
3	12	8	1	1	2	1	2	1	5	2	2	1	1	2	5	5
4	2	1	4	4	2	2	3	2	2	2	2	2	2	2	5	4
5	2	8	1	1	4	1	1	1	1	1	1	5	1	2	5	5
6	14	15	1	1	3	1	1	1	1	1	1	1	4	1	5	5
7	3	14	1	1	2	2	2	2	2	2	2	2	2	2	4	4
8	12	15	2	1	2	1	3	1	1	3	3	3	3	3	5	3
9	13	8	2	1	2	2	2	2	2	2	2	2	4	2	4	4
10	13	14	1	1	2	1	1	1	1	1	1	2	1	1	5	5
11	2	7	1	1	2	1	1	1	1	1	1	1	1	1	5	5
12	2	2	1	1	2	1	1	1	5	1	1	1	1	1	5	5
13	3	3	2	1	1	2	2	5	2	1	2	2	3	2	5	5
14	1	1	3	2	2	2	2	2	2	3	2	2	2	3	4	4
15	3	15	2	1	2	1	2	2	1	2	2	2	2	2	4	4
16	13	4	2	1	4	2	1	1	1	1	4	2	2	2	5	5
17	1	15	1	1	1	1	1	1	1	1	1	1	1	1	5	5
18	12	15	2	1	2	1	1	2	1	5	1	2	5	2	5	5
19	3	14	2	2	2	1	1	1	1	1	1	1	1	1	5	5
20	6	14	3	3	2	2	2	1	1	2	2	2	2	2	5	5
21	3	15	3	1	1	2	2	2	2	3	3	2	3	4	4	5
22	3	7	2	1	2	1	1	1	1	1	1	1	1	1	5	3
23	1	15	3	1	2	1	1	1	1	2	1	2	2	2	5	5
24	1	14	3	2	2	2	2	3	3	2	2	4	5	5	3	3
25	5	14	2	2	4	2	2	2	2	2	2	2	2	3	4	4
26	3	1	1	2	1	2	4	1	1	2	1	2	2	3	5	5
27	10	13	3	3	2	1	1	1	2	1	1	1	2	1	4	5
28	3	14	1	1	1	1	1	1	1	1	1	1	1	3	5	5
29	14	15	1	1	3	1	1	1	1	2	1	1	2	2	5	5
30	6	14	2	1	2	1	2	2	2	2	2	1	2	4	5	4
31	3	15	1	1	3	2	2	2	2	2	2	2	2	2	4	4
32	1	4	2	4	2	4	2	2	4	2	4	1	4	3	4	3
33	3	9	1	1	2	2	1	2	2	1	2	2	2	3	5	5
34	13	4	2	2	2	1	1	1	1	1	2	1	2	2	5	5
35	14	3	2	3	2	1	1	1	1	1	1	1	1	1	5	5
36	6	8	4	3	1	2	2	2	2	1	1	4	2	2	5	3
37	3	13	2	2	2	2	2	2	1	3	2	1	2	2	5	5
38	1	4	2	1	1	1	1	1	1	1	1	1	1	1	5	5
39	1	4	1	1	3	2	1	1	1	1	5	1	3	1	5	5
40	6	4	1	1	2	1	1	3	1	2	2	1	3	3	5	5
41	3	8	1	1	4	1	2	1	2	1	2	1	2	2	4	5
42	11	4	1	1	1	1	1	1	1	2	2	1	2	1	5	5
43	13	15	1	3	3	1	1	1	1	2	1	2	3	3	5	5
44	4	10	4	3	2	2	2	2	2	2	2	2	3	2	4	4
45	5	3	2	1	2	2	2	4	4	2	4	2	4	4	2	4
46	10	4	3	3	1	2	2	2	2	2	2	2	2	4	4	4
47	13	15	3	1	1	2	2	2	2	2	2	2	2	2	4	4
48	3	8	1	1	2	3	2	2	2	1	2	4	1	5	4	5

## Sheet: Keys
Best Aspect			Worst Aspect			Risk			Number of studies			Likert Questions
1	The money		1	Couldn't be home		1	Not at all risky		1	1		1	Strongly Agree
2	The other participants		2	The food		2	A little risky		2	2-5		2	Agree
3	The staff		3	Restrictions on drug/cigarette/alcohol use		3	Somewhat risky		3	6-10		3	Neither agree nor disagree
4	Nice atmosphere		4	Pain/side effects/getting sick		4	Very risky		4	>10		4	Disagree
5	Glad to contribute to science		5	Didn't pay enough								5	Strongly Disagree
6	Could relax; nice break		6	Staff were mean or unpleasant or too strict
7	Networking for employment or my business		7	Rules
8	Learning more about my health		8	Other participants
9	Having access to computer/internet		9	Not enough privacy
10	Other amenities		10	Daily procedures
11	Activities		11	Lack of visitors
12	Crafts/making gifts		12	Length of study
13	The food		13	Not being able to go outside
14	Other		14	Other
15	Can't think of any		15	Can't think of any
16	Refused		16	Refused
